# Supplementary material for: Loop Diuretics Are Associated with Increased Risk of Hospital-Acquired Acute Kidney Injury in Adult Patients: A Retrospective Study
Source: J Clin Med. 2022 Jun 24;11(13):3665. doi: 10.3390/jcm11133665 (PMC9267783; doi:10.3390/jcm11133665)
Supplement: Supplementary file 1 [file jcm-11-03665-s001.zip]

Archive with 1 entries (1 files):
- jcm-1742449-supplementary.pdf
